# Supplementary material for: Gardeniae Fructus Attenuates Thioacetamide-Induced Liver Fibrosis in Mice via Both AMPK/SIRT1/NF-κB Pathway and Nrf2 Signaling
Source: Antioxidants (Basel). 2021 Nov 19;10(11):1837. doi: 10.3390/antiox10111837 (PMC8614944; doi:10.3390/antiox10111837)
Supplement: Supplementary file 1 [file antioxidants-10-01837-s001.zip]

Archive with 8 entries (8 files):
- Figure S1.tif
- Figure S2.tif
- Figure S3.tif
- Figure S4.tif
- Figure S5.tif
- Figure S6.tif
- Figure S7.TIF
- Figure S8.TIF
